# Supplementary material for: Self-similarity study based on the particle sizes of coal-series diatomite
Source: Sci Rep. 2024 Mar 29;14:7502. doi: 10.1038/s41598-024-57710-x (PMC10980820; doi:10.1038/s41598-024-57710-x)
Supplement: Supplementary file 1 — Supplementary Information. [file 41598_2024_57710_MOESM1_ESM.zip]

Archive with 8 entries (7 files):
- Supplementary Material/Matlab/
- Supplementary Material/Matlab/Binary2BOXCount.m
- Supplementary Material/Matlab/Gray23D.m
- Supplementary Material/Matlab/Gray2Binary.fig
- Supplementary Material/Matlab/Gray2Binary.m
- Supplementary Material/Matlab/Gray2Imhist.m
- Supplementary Material/Matlab/RBG2Gray.fig
- Supplementary Material/Matlab/RBG2Gray.m
