# Supplementary material for: Self-similarity study based on the particle sizes of coal-series diatomite
Source: Sci Rep. 2024 Mar 29;14:7502. doi: 10.1038/s41598-024-57710-x (PMC10980820; doi:10.1038/s41598-024-57710-x)
Supplement: Supplementary file 1 — Supplementary Information. [file 41598_2024_57710_MOESM1_ESM.zip › Supplementary Material/Matlab/Gray23D.m]

% 读取图象数据到矩阵
[filename,pathname]=uigetfile({'*.bmp;*.jpg;*.png;*.jpeg;*.tif;*.gif;*.Image files'},'载入图像');
str=[pathname filename];  
[A, map] = imread(str);
% 得到图象信息
info = imfinfo(str);
w = info.Width;
h = info.Height;
% 创建与图象大小相对应的网格
[x,y] = meshgrid(1:w,1:h);
z = x - y + y - x;
i = 1;
j = 1;
% 用图象灰度值填充高度值
while (i - 1) * w + j <= w * h
z(i,j) = A(i,j);
j = j + 1;
if j > w
j = 1;
i = i + 1;
end 
end
% 绘制三维图象
meshc(x,y,z);
% 绘制表面
surf(x,y,z,'FaceColor','interp','EdgeColor','none','FaceLighting','phong') 
