# Supplementary material for: Self-similarity study based on the particle sizes of coal-series diatomite
Source: Sci Rep. 2024 Mar 29;14:7502. doi: 10.1038/s41598-024-57710-x (PMC10980820; doi:10.1038/s41598-024-57710-x)
Supplement: Supplementary file 1 — Supplementary Information. [file 41598_2024_57710_MOESM1_ESM.zip › Supplementary Material/Matlab/Gray2Binary.m]

function varargout = IBPCL(varargin)
% IBPCL MATLAB code for IBPCL.fig
%      IBPCL, by itself, creates a new IBPCL or raises the existing
%      singleton*.
%
%      H = IBPCL returns the handle to a new IBPCL or the handle to
%      the existing singleton*.
%
%      IBPCL('CALLBACK',hObject,eventData,handles,...) calls the local
%      function named CALLBACK in IBPCL.M with the given input arguments.
%
%      IBPCL('Property','Value',...) creates a new IBPCL or raises the
%      existing singleton*.  Starting from the left, property value pairs are
%      applied to the GUI before IBPCL_OpeningFcn gets called.  An
%      unrecognized property name or invalid value makes property application
%      stop.  All inputs are passed to IBPCL_OpeningFcn via varargin.
%
%      *See GUI Options on GUIDE's Tools menu.  Choose "GUI allows only one
%      instance to run (singleton)".
%
% See also: GUIDE, GUIDATA, GUIHANDLES

% Edit the above text to modify the response to help IBPCL

% Last Modified by GUIDE v2.5 26-Nov-2023 15:14:36

% Begin initialization code - DO NOT EDIT
gui_Singleton = 1;
gui_State = struct('gui_Name',       mfilename, ...
                   'gui_Singleton',  gui_Singleton, ...
                   'gui_OpeningFcn', @IBPCL_OpeningFcn, ...
                   'gui_OutputFcn',  @IBPCL_OutputFcn, ...
                   'gui_LayoutFcn',  [] , ...
                   'gui_Callback',   []);
if nargin && ischar(varargin{1})
    gui_State.gui_Callback = str2func(varargin{1});
end

if nargout
    [varargout{1:nargout}] = gui_mainfcn(gui_State, varargin{:});
else
    gui_mainfcn(gui_State, varargin{:});
end
% End initialization code - DO NOT EDIT

% --- Executes just before IBPCL is made visible.
function IBPCL_OpeningFcn(hObject, eventdata, handles, varargin)
% This function has no output args, see OutputFcn.
% hObject    handle to figure
% eventdata  reserved - to be defined in a future version of MATLAB
% handles    structure with handles and user data (see GUIDATA)
% varargin   command line arguments to IBPCL (see VARARGIN)

% Choose default command line output for IBPCL
handles.output = hObject;

handles.imgfilename = [];
handles.imgdata = [];
handles.imgoutput = [];

% Update handles structure
guidata(hObject, handles);

% UIWAIT makes IBPCL wait for user response (see UIRESUME)
% uiwait(handles.figure1);

% --- Outputs from this function are returned to the command line.
function varargout = IBPCL_OutputFcn(hObject, eventdata, handles) 
% varargout  cell array for returning output args (see VARARGOUT);
% hObject    handle to figure
% eventdata  reserved - to be defined in a future version of MATLAB
% handles    structure with handles and user data (see GUIDATA)

% Get default command line output from handles structure
varargout{1} = handles.output;

% --- Executes on selection change in Method.
function Method_Callback(hObject, eventdata, handles)
% hObject    handle to Method (see GCBO)
% eventdata  reserved - to be defined in a future version of MATLAB
% handles    structure with handles and user data (see GUIDATA)

% Hints: contents = cellstr(get(hObject,'String')) returns Method contents as cell array
%        contents{get(hObject,'Value')} returns selected item from Method
val=get( handles.Method,'Value');
switch val
    case 1
        I=rgb2gray(handles.img);
        level=graythresh(I);
        BW=im2bw(I,level);%Otsu阈值进行分割 
        axes(handles.axes2);
        imshow(BW);
        title('otsu阈值分割效果图');
        
    case 2
       I=rgb2gray(handles.img);%转换为灰度图像  
       I=double(I);
       T=(min(I(:))+max(I(:)))/2;
       done=false;
       i=0;
       while ~done 
           r1=find(I<=T);
           r2=find(I>T);
           Tnew=(mean(I(r1))+mean(I(r2)))/2;
           done=abs(Tnew-T)<0.001;
           T=Tnew;
           i=i+1;
       end
       I(r1)=0;
       I(r2)=1;
       axes(handles.axes2);
       imshow(I);
       title('迭代法阈值分割效果图');
       display(['阈值',num2str(Tnew)]);
       
    case 3
        I=rgb2gray(handles.img); %转换为灰度图像 
        I=double(I); 
        [m,n]=size(I); 
        Smin=-1; 
        for T=0:255                    
            sum1=0; num1=0;                        
            sum2=0; num2=0;                       
            for i=1:m         
                for j=1:n             
                    if I(i,j)>=T                 
                        sum2=sum2+I(i,j);                  
                        num2=num2+1;                            
                    else
                        sum1=sum1+I(i,j);                 
                        num1=num1+1;                            
                    end
                end
            end
            ave1=sum1/num1;  
            ave2=sum2/num2;    
            d1=-1;    
            d2=-1;     
            for i=1:m        
                for j=1:n            
                    if I(i,j)>=T             
                        d=(I(i,j)-ave2)^2;        
                        if d2==-1                 
                            d2=d;               
                        else
                            d2=d2+d;              
                        end
                    else
                        d=(I(i,j)-ave1)^2;   
                        if d1==-1                
                            d1=d;                 
                        else
                            d1=d1+d;             
                        end
                    end
                end
            end
            p1=num1/(m*n);
            p2=num2/(m*n);
            S=p1*d1+p2*d2;
            if(Smin==-1)
                Smin=S;
            else
                if(S<Smin)
                    Smin=S;
                    Th=T;
                end
            end
        end
        Th;
        for i=1:m
            for j=1:n
                if I(i,j)>=Th
                    I(i,j)=255;
                else
                    I(i,j)=0;
                end
            end
        end
         axes(handles.axes2);
         imshow(I),title('均匀性度量法阈值分割效果图');
         
    case 4
        I=rgb2gray(handles.img);%转换为灰度图像 
        I=double(I); 
        [m,n]=size(I); 
        Smax=0; 
        for T=0:255              
            sum1=0; num1=0;                   
            sum2=0; num2=0;                    
            for i=1:m       
                for j=1:n      
                    if I(i,j)>=T  
                        sum2=sum2+I(i,j);     
                        num2=num2+1;                 
                    else
                        sum1=sum1+I(i,j);         
                        num1=num1+1;                
                    end
                end
            end
            ave1=sum1/num1;    
            ave2=sum2/num2;    
            S=((ave2-T)*(T-ave1))/(ave2-ave1)^2;  
            if(S>Smax)       
                Smax=S;        
                Th=T;      
            end
        end
        Th; 
        for i=1:m     
            for j=1:n         
                if I(i,j)>=Th         
                    I(i,j)=255;       
                else
                    I(i,j)=0;       
                end
            end
        end
        axes(handles.axes2);
        imshow(I),title('类间最大距离法阈值分割效果图');

    case 5
        I=rgb2gray(handles.img);%转换为灰度图像  
        I=double(I);
        [m,n]=size(I); 
        Smax=-1;
        for T=0:255    
            sum1=0; num1=0;                       
            sum2=0; num2=0;                       
            for i=1:m       
                for j=1:n          
                    if I(i,j)>=T     
                        sum2=sum2+I(i,j);        
                        num2=num2+1;              
                    else
                        sum1=sum1+I(i,j);     
                        num1=num1+1;          
                    end
                end
            end
            ave1=sum1/num1;    
            ave2=sum2/num2;    
            ave=(sum1+sum2)/(m*n);  
            d1=-1;   
            d2=-1;     
            for i=1:m      
                for j=1:n      
                    if I(i,j)>=T        
                        d=(I(i,j)-ave2)^2;       
                        if d2==-1               
                            d2=d;               
                        else
                            d2=d2+d;            
                        end
                    else
                        d=(I(i,j)-ave1)^2;  
                        if d1==-1             
                            d1=d;        
                        else
                            d1=d1+d;             
                        end
                    end
                end
            end
            p1=num1/(m*n);     
            p2=num2/(m*n);     
            S1=p1*(ave1-ave)^2+p2*(ave2-ave)^2;    
            S2=p1*d1+p2*d2;     
            S=S1/S2;     
            if S>Smax   
                Smax=S;    
                Th=T;   
            end
        end
        Th; 
        for i=1:m    
            for j=1:n       
                if I(i,j)>=Th      
                    I(i,j)=255;       
                else
                    I(i,j)=0;      
                end
            end
        end
        axes(handles.axes2);
        imshow(I),title('最大类内类间方差比法阈值分割效果图');

    case 6
       I=rgb2gray(handles.img);%转换为灰度图像
       h=imhist(I);          
       h1=h; 
       len=length(h);     
       [m,n]=size(I);     
       h1=h1/(m*n);         
       for i=1:(len-1)  
           if h(i)~=0  
               P1=sum(h1(1:i)); 
               P2=sum(h1((i+1):len));
           else
               continue;  
           end
           H1(i)=-(sum(P1.*log(P1)));  
           H2(i)=-(sum(P2.*log(P2))); 
           H(i)=H1(i)+H2(i);
       end
       m1=max(H);
       Th=find(H==m1); 
       Th; 
       for i=1:m     
           for j=1:n     
               if I(i,j)>=Th    
                   I(i,j)=255;     
               else
                   I(i,j)=0;    
               end
           end
       end
        axes(handles.axes2);
        imshow(I),title('最大熵法阈值分割效果图');

    case 7
        I=rgb2gray(handles.img);%转换为灰度图像
        I=im2double(I); 
        se=strel('disk',10); 
        ft=imtophat(I,se); 
        Th=graythresh(ft);                        
        Th;
        G=im2bw(ft,Th);  
        axes(handles.axes2);
        imshow(G),title('局部阈值分割效果图');
        
     case 8
        I=rgb2gray(handles.img);%转换为灰度图像
        [width,height]=size(I);
        for i=1:width
            for j=1:height       
                 if(I(i,j)<110)         
                    RC(i,j)=0;     
                 else                     
                     RC(i,j)=1;      
                 end                    
            end
        end
       axes(handles.axes2);
       imshow(RC);title('双峰法阈值分割效果图')
            
    case 9
        I=double(handles.img(:,:,1));
        fxy=zeros(1,256);
        [m,n]=size(I);
        for i=1:m
            for j=1:n
                c=I(i,j);
                fxy(c+1)=fxy(c+1)+1;
            end
        end
        figure(1);plot(fxy);
        p1={'Input Num:'};
        p2={'180'};
        p3=inputdlg(p1,'Input Num:1-256',1,p2);
        p=str2num(p3{1});
        for i=1:m
            for j=1:n
                if I(i,j)<p
                    image1(i,j)=0;
                else
                    image1(i,j)=1;
                end
            end
        end
        axes(handles.axes2);
        imshow(image1);title('p参数法阈值分割效果图 ');
end

% --- Executes during object creation, after setting all properties.
function Method_CreateFcn(hObject, eventdata, handles)
% hObject    handle to Method (see GCBO)
% eventdata  reserved - to be defined in a future version of MATLAB
% handles    empty - handles not created until after all CreateFcns called

% Hint: popupmenu controls usually have a white background on Windows.
%       See ISPC and COMPUTER.
if ispc && isequal(get(hObject,'BackgroundColor'), get(0,'defaultUicontrolBackgroundColor'))
    set(hObject,'BackgroundColor','white');
end


% --- Executes on button press in Open.
function Open_Callback(hObject, eventdata, handles)
% hObject    handle to Open (see GCBO)
% eventdata  reserved - to be defined in a future version of MATLAB
% handles    structure with handles and user data (see GUIDATA)
[filename,pathname]=uigetfile({'*.bmp;*.jpg;*.png;*.jpeg;*.tif;*.gif;*.Image files'},'载入图像');%选择路径打开图像
str=[pathname filename]; %打开图像  
im=imread(str);  %打开axes1的句柄 进行axes1的操作  
axes(handles.axes1);  %在axes1中显示图像  
imshow(im);  
handles.img=im;    %把图像发给handles.img
guidata(hObject,handles);%把handles句柄更新

% --- Executes on button press in Save.
function Save_Callback(hObject, eventdata, handles)
% hObject    handle to Save (see GCBO)
% eventdata  reserved - to be defined in a future version of MATLAB
% handles    structure with handles and user data (see GUIDATA)
[FileName,PathName] = uiputfile({'*.jpg','JPEG(*.jpg)';'*.bmp','Bitmap(*.bmp)';'*.gif','GIF(*.gif)';'*.*', 'All Files (*.*)'},'Save Picture','Untitled');
if FileName==0
    return;
else
    h=getframe(handles.axes2);
    imwrite(h.cdata,[PathName,FileName]);
end

% --- Executes on button press in Exit.
function Exit_Callback(hObject, eventdata, handles)
% hObject    handle to Exit (see GCBO)
% eventdata  reserved - to be defined in a future version of MATLAB
% handles    structure with handles and user data (see GUIDATA)
clc         %清除指令窗
close all   %关闭所有句柄可见的窗口
close(gcf)  %关闭当前窗口
clear       %清除内存变量和函数
