# Supplementary material for: Self-similarity study based on the particle sizes of coal-series diatomite
Source: Sci Rep. 2024 Mar 29;14:7502. doi: 10.1038/s41598-024-57710-x (PMC10980820; doi:10.1038/s41598-024-57710-x)
Supplement: Supplementary file 1 — Supplementary Information. [file 41598_2024_57710_MOESM1_ESM.zip › Supplementary Material/Matlab/Gray2Imhist.m]

clear;clc;close all
[filename,pathname]=uigetfile({'*.bmp;*.jpg;*.png;*.jpeg;*.tif;*.gif;*.Image files'},'载入图像');
str=[pathname filename];  
I=imread(str);
figure
imshow(I)
figure
imhist(I)
